# Supplementary material for: Integrative Models of Histopathological Image Features and Omics Data Predict Survival in Head and Neck Squamous Cell Carcinoma
Source: Front Cell Dev Biol. 2020 Oct 29;8:553099. doi: 10.3389/fcell.2020.553099 (PMC7658095; doi:10.3389/fcell.2020.553099)
Supplement: Supplementary Table 1 — Univariate Cox analysis of image features for two patient groups. [file Table_1.XLSX]

## Sheet: Sheet1
Histopathological image features	HR	Lower 95%CI	Upper 95%CI	p value
AreaOccupied_AreaOccupied_Cells	1.76432	1.16878	2.66331	0.006887
AreaOccupied_Perimeter_Cells	0.558544	0.375678	0.830424	0.00399874
AreaOccupied_TotalArea_Cells	1.19605	0.809445	1.76732	0.368807
Count_Cells	1.64312	1.09419	2.46745	0.0166708
Count_Nuclei	1.64312	1.09419	2.46745	0.0166708
Count_Tissue	1.20017	0.758088	1.90005	0.436324
Count_mRNA	1.56262	1.04906	2.32759	0.0281245
Granularity_10	1.09317	0.744694	1.60471	0.64923
Granularity_11	0.817539	0.556829	1.20031	0.303883
Granularity_12	0.974342	0.664261	1.42917	0.894203
Granularity_13	1.01398	0.689741	1.49064	0.943697
Granularity_14	0.92287	0.627805	1.35661	0.683018
Granularity_15	0.991541	0.674376	1.45787	0.965546
Granularity_16	0.898393	0.61093	1.32112	0.586038
Granularity_1	1.2449	0.840978	1.84284	0.2737
Granularity_2	1.36087	0.918723	2.01582	0.124272
Granularity_3	0.627087	0.424519	0.926317	0.0190534
Granularity_4	0.475618	0.31872	0.709753	0.000274152
Granularity_5	0.673886	0.458017	0.991497	0.0451444
Granularity_6	0.940946	0.639512	1.38446	0.757377
Granularity_7	1.23081	0.831479	1.82193	0.299382
Granularity_8	1.24783	0.840312	1.85297	0.272416
Granularity_9	1.07086	0.724545	1.58272	0.731236
Intensity_LowerQuartileIntensity	1.11987	0.762447	1.64485	0.563808
Intensity_MADIntensity	0.834463	0.563547	1.23562	0.36622
Intensity_MaxIntensity	1.00824	0.684765	1.48452	0.966837
Intensity_MeanIntensity	0.842822	0.571137	1.24374	0.389074
Intensity_MedianIntensity	0.909607	0.617684	1.33949	0.631381
Intensity_PercentMaximal	1.11525	0.759693	1.63722	0.57762
Intensity_StdIntensity	0.820404	0.553436	1.21615	0.32432
Intensity_TotalArea	1.19605	0.809445	1.76732	0.368807
Intensity_TotalIntensity	0.911124	0.618266	1.3427	0.638025
Intensity_UpperQuartileIntensity	0.91259	0.618152	1.34727	0.645365
Mean_Cells_AreaShape_Area	0.598315	0.400767	0.893241	0.0120002
Mean_Cells_AreaShape_Center_X	1.24213	0.841568	1.83334	0.275015
Mean_Cells_AreaShape_Center_Y	0.903319	0.61425	1.32843	0.605347
Mean_Cells_AreaShape_Compactness	1.18685	0.807763	1.74385	0.382907
Mean_Cells_AreaShape_Eccentricity	1.23741	0.841688	1.81919	0.278619
Mean_Cells_AreaShape_EulerNumber	0.588971	0.397579	0.872499	0.00828542
Mean_Cells_AreaShape_Extent	0.719079	0.487264	1.06118	0.0967336
Mean_Cells_AreaShape_FormFactor	0.692225	0.467453	1.02508	0.0663096
Mean_Cells_AreaShape_MajorAxisLength	0.597942	0.400536	0.89264	0.0118865
Mean_Cells_AreaShape_MaxFeretDiameter	0.615295	0.412989	0.916702	0.0169618
Mean_Cells_AreaShape_MaximumRadius	0.589417	0.394861	0.879837	0.00970118
Mean_Cells_AreaShape_MeanRadius	0.589994	0.395247	0.880698	0.0098368
Mean_Cells_AreaShape_MedianRadius	0.589994	0.395247	0.880698	0.0098368
Mean_Cells_AreaShape_MinFeretDiameter	0.591464	0.39623	0.882895	0.0101899
Mean_Cells_AreaShape_MinorAxisLength	0.55996	0.37426	0.837803	0.00478983
Mean_Cells_AreaShape_Orientation	0.941417	0.638291	1.3885	0.760756
Mean_Cells_AreaShape_Perimeter	0.675574	0.455134	1.00278	0.0516332
Mean_Cells_AreaShape_Solidity	0.636337	0.429364	0.943079	0.0243269
Mean_Cells_AreaShape_Zernike_0_0	0.769667	0.522907	1.13287	0.184374
Mean_Cells_AreaShape_Zernike_1_1	0.846563	0.576348	1.24347	0.395801
Mean_Cells_AreaShape_Zernike_2_0	0.857407	0.583342	1.26023	0.433686
Mean_Cells_AreaShape_Zernike_2_2	0.705687	0.471248	1.05675	0.0906438
Mean_Cells_AreaShape_Zernike_3_1	1.25275	0.849639	1.84712	0.255343
Mean_Cells_AreaShape_Zernike_3_3	0.999577	0.681127	1.46691	0.998277
Mean_Cells_AreaShape_Zernike_4_0	0.759803	0.514034	1.12308	0.168273
Mean_Cells_AreaShape_Zernike_4_2	1.14409	0.779105	1.68006	0.492292
Mean_Cells_AreaShape_Zernike_4_4	1.18051	0.803438	1.73457	0.397971
Mean_Cells_AreaShape_Zernike_5_1	1.17443	0.797403	1.72972	0.415694
Mean_Cells_AreaShape_Zernike_5_3	1.66844	1.12436	2.47578	0.0110195
Mean_Cells_AreaShape_Zernike_5_5	2.04782	1.36759	3.06638	0.000501877
Mean_Cells_AreaShape_Zernike_6_0	1.24525	0.847171	1.83039	0.264398
Mean_Cells_AreaShape_Zernike_6_2	0.724291	0.489976	1.07066	0.105752
Mean_Cells_AreaShape_Zernike_6_4	1.24317	0.844667	1.82968	0.269657
Mean_Cells_AreaShape_Zernike_6_6	1.34876	0.912217	1.99422	0.133748
Mean_Cells_AreaShape_Zernike_7_1	1.73888	1.16606	2.59309	0.0066577
Mean_Cells_AreaShape_Zernike_7_3	1.38512	0.93201	2.05851	0.10704
Mean_Cells_AreaShape_Zernike_7_5	1.5796	1.06482	2.34323	0.0230792
Mean_Cells_AreaShape_Zernike_7_7	1.7694	1.17831	2.65702	0.00594187
Mean_Cells_AreaShape_Zernike_8_0	1.3736	0.928717	2.0316	0.111917
Mean_Cells_AreaShape_Zernike_8_2	1.71999	1.15346	2.56479	0.00780786
Mean_Cells_AreaShape_Zernike_8_4	1.36572	0.927784	2.01038	0.114108
Mean_Cells_AreaShape_Zernike_8_6	1.30339	0.882431	1.92516	0.183037
Mean_Cells_AreaShape_Zernike_8_8	1.30476	0.881037	1.93226	0.184251
Mean_Cells_AreaShape_Zernike_9_1	1.56922	1.06069	2.32156	0.0241445
Mean_Cells_AreaShape_Zernike_9_3	1.19322	0.804432	1.76991	0.379853
Mean_Cells_AreaShape_Zernike_9_5	1.68479	1.13213	2.50725	0.0101175
Mean_Cells_AreaShape_Zernike_9_7	1.26266	0.850414	1.87474	0.247484
Mean_Cells_AreaShape_Zernike_9_9	1.68338	1.12436	2.52036	0.011433
Mean_Cells_Children_mRNA_Count	1.41335	0.952295	2.09762	0.0859194
Mean_Cells_Granularity_10	1.24385	0.845569	1.82973	0.267812
Mean_Cells_Granularity_11	0.810362	0.551884	1.1899	0.283337
Mean_Cells_Granularity_12	0.959899	0.65435	1.40813	0.834185
Mean_Cells_Granularity_13	0.960125	0.651279	1.41543	0.837194
Mean_Cells_Granularity_14	0.824195	0.559831	1.2134	0.327192
Mean_Cells_Granularity_15	0.966437	0.657234	1.42111	0.86223
Mean_Cells_Granularity_16	0.798759	0.54245	1.17617	0.255085
Mean_Cells_Granularity_1	1.17188	0.786325	1.74647	0.43591
Mean_Cells_Granularity_2	1.30246	0.880829	1.9259	0.18546
Mean_Cells_Granularity_3	0.676626	0.459829	0.995635	0.0474612
Mean_Cells_Granularity_4	0.60341	0.408849	0.890557	0.010972
Mean_Cells_Granularity_5	0.678911	0.461739	0.998226	0.0489543
Mean_Cells_Granularity_6	1.14515	0.77704	1.68764	0.493345
Mean_Cells_Granularity_7	1.42719	0.960906	2.11974	0.078005
Mean_Cells_Granularity_8	1.39022	0.93459	2.06797	0.103932
Mean_Cells_Granularity_9	1.09771	0.742774	1.62226	0.639913
Mean_Cells_Intensity_IntegratedIntensityEdge	0.771711	0.517108	1.15167	0.204566
Mean_Cells_Intensity_IntegratedIntensity	0.712078	0.476441	1.06425	0.0976767
Mean_Cells_Intensity_LowerQuartileIntensity	0.821817	0.556755	1.21307	0.323277
Mean_Cells_Intensity_MADIntensity	0.811895	0.551382	1.19549	0.291189
Mean_Cells_Intensity_MassDisplacement	0.655363	0.437526	0.981656	0.0403867
Mean_Cells_Intensity_MaxIntensityEdge	0.827206	0.559768	1.22241	0.341065
Mean_Cells_Intensity_MaxIntensity	0.820869	0.555963	1.212	0.320778
Mean_Cells_Intensity_MeanIntensityEdge	0.822161	0.554448	1.21914	0.329955
Mean_Cells_Intensity_MeanIntensity	0.873369	0.590273	1.29224	0.498176
Mean_Cells_Intensity_MedianIntensity	0.882466	0.59643	1.30568	0.531609
Mean_Cells_Intensity_MinIntensityEdge	1.02757	0.698316	1.51207	0.890239
Mean_Cells_Intensity_MinIntensity	0.90115	0.611641	1.32769	0.598599
Mean_Cells_Intensity_StdIntensityEdge	0.869521	0.584932	1.29257	0.489433
Mean_Cells_Intensity_StdIntensity	0.834947	0.566287	1.23107	0.362512
Mean_Cells_Intensity_UpperQuartileIntensity	0.910178	0.616497	1.34376	0.635868
Mean_Cells_Location_CenterMassIntensity_X	1.24213	0.841568	1.83334	0.275015
Mean_Cells_Location_CenterMassIntensity_Y	0.903319	0.61425	1.32843	0.605347
Mean_Cells_Location_Center_X	1.24213	0.841568	1.83334	0.275015
Mean_Cells_Location_Center_Y	0.903319	0.61425	1.32843	0.605347
Mean_Cells_Location_MaxIntensity_X	1.24213	0.841568	1.83334	0.275015
Mean_Cells_Location_MaxIntensity_Y	0.902201	0.61348	1.3268	0.600975
Mean_Cells_Neighbors_AngleBetweenNeighbors_Expanded	1.64635	1.0944	2.47666	0.0167139
Mean_Cells_Neighbors_FirstClosestDistance_Expanded	0.58822	0.392865	0.880714	0.00997318
Mean_Cells_Neighbors_FirstClosestObjectNumber_Expanded	1.65565	1.10252	2.48629	0.0150808
Mean_Cells_Neighbors_NumberOfNeighbors_Expanded	1.55924	1.03677	2.345	0.0328918
Mean_Cells_Neighbors_PercentTouching_Expanded	1.48084	0.988656	2.21805	0.0568299
Mean_Cells_Neighbors_SecondClosestDistance_Expanded	0.553063	0.368486	0.830096	0.00425299
Mean_Cells_Neighbors_SecondClosestObjectNumber_Expanded	1.64312	1.09419	2.46745	0.0166708
Mean_Cells_Parent_Nuclei	1.64312	1.09419	2.46745	0.0166708
Mean_Cells_RadialDistribution_FracAtD_1of4	0.829816	0.564653	1.2195	0.342257
Mean_Cells_RadialDistribution_FracAtD_2of4	0.837881	0.570539	1.23049	0.366998
Mean_Cells_RadialDistribution_FracAtD_3of4	1.31634	0.890373	1.94609	0.168243
Mean_Cells_RadialDistribution_FracAtD_4of4	1.01318	0.690447	1.48677	0.946639
Mean_Cells_RadialDistribution_MeanFrac_1of4	0.963784	0.656885	1.41407	0.850413
Mean_Cells_RadialDistribution_MeanFrac_2of4	1.09294	0.743181	1.60729	0.65155
Mean_Cells_RadialDistribution_MeanFrac_3of4	1.83594	1.23098	2.7382	0.00289315
Mean_Cells_RadialDistribution_MeanFrac_4of4	0.753283	0.510687	1.11112	0.153109
Mean_Cells_RadialDistribution_RadialCV_1of4	1.244	0.844675	1.83212	0.269003
Mean_Cells_RadialDistribution_RadialCV_2of4	1.1334	0.770994	1.66614	0.524138
Mean_Cells_RadialDistribution_RadialCV_3of4	0.824788	0.561193	1.21219	0.326848
Mean_Cells_RadialDistribution_RadialCV_4of4	0.751964	0.510043	1.10863	0.150071
Mean_Cells_Texture_AngularSecondMoment_3_0	0.670746	0.45008	0.999599	0.0497703
Mean_Cells_Texture_AngularSecondMoment_3_135	0.837571	0.566603	1.23812	0.374086
Mean_Cells_Texture_AngularSecondMoment_3_45	0.806958	0.545154	1.19449	0.283792
Mean_Cells_Texture_AngularSecondMoment_3_90	0.69514	0.467258	1.03416	0.0727761
Mean_Cells_Texture_Contrast_3_0	1.51223	1.01471	2.2537	0.0421847
Mean_Cells_Texture_Contrast_3_135	1.22935	0.833558	1.81307	0.297594
Mean_Cells_Texture_Contrast_3_45	1.34787	0.909381	1.99779	0.137054
Mean_Cells_Texture_Contrast_3_90	1.27077	0.858481	1.88106	0.231136
Mean_Cells_Texture_Correlation_3_0	0.704446	0.471283	1.05296	0.0875779
Mean_Cells_Texture_Correlation_3_135	0.665496	0.445374	0.994412	0.0468878
Mean_Cells_Texture_Correlation_3_45	0.80698	0.542098	1.20129	0.290743
Mean_Cells_Texture_Correlation_3_90	0.675614	0.451983	1.00989	0.0558802
Mean_Cells_Texture_DifferenceEntropy_3_0	1.45143	0.975754	2.15901	0.0659417
Mean_Cells_Texture_DifferenceEntropy_3_135	1.31683	0.891934	1.94414	0.166168
Mean_Cells_Texture_DifferenceEntropy_3_45	1.34552	0.907787	1.99432	0.139376
Mean_Cells_Texture_DifferenceEntropy_3_90	1.25184	0.84573	1.85295	0.261623
Mean_Cells_Texture_DifferenceVariance_3_0	1.39548	0.941773	2.06778	0.0967226
Mean_Cells_Texture_DifferenceVariance_3_135	1.33657	0.903171	1.97794	0.146866
Mean_Cells_Texture_DifferenceVariance_3_45	1.48294	1.00277	2.19304	0.0484011
Mean_Cells_Texture_DifferenceVariance_3_90	1.33715	0.903334	1.97929	0.146524
Mean_Cells_Texture_Entropy_3_0	1.3803	0.926802	2.05569	0.112757
Mean_Cells_Texture_Entropy_3_135	1.10314	0.748139	1.62658	0.620303
Mean_Cells_Texture_Entropy_3_45	1.0925	0.741874	1.60883	0.654164
Mean_Cells_Texture_Entropy_3_90	1.29676	0.876978	1.91747	0.19286
Mean_Cells_Texture_Gabor_3	1.26151	0.848913	1.87464	0.250358
Mean_Cells_Texture_InfoMeas1_3_0	1.46711	0.981891	2.19211	0.0613773
Mean_Cells_Texture_InfoMeas1_3_135	1.39616	0.935199	2.08432	0.102621
Mean_Cells_Texture_InfoMeas1_3_45	1.23863	0.832102	1.84377	0.291702
Mean_Cells_Texture_InfoMeas1_3_90	1.55881	1.04167	2.33269	0.0308898
Mean_Cells_Texture_InfoMeas2_3_0	0.745856	0.499844	1.11295	0.151024
Mean_Cells_Texture_InfoMeas2_3_135	0.664273	0.444418	0.992892	0.0460703
Mean_Cells_Texture_InfoMeas2_3_45	0.787378	0.529372	1.17113	0.237957
Mean_Cells_Texture_InfoMeas2_3_90	0.690788	0.463001	1.03064	0.0699695
Mean_Cells_Texture_InverseDifferenceMoment_3_0	0.649627	0.4345	0.971266	0.0355501
Mean_Cells_Texture_InverseDifferenceMoment_3_135	0.582998	0.390831	0.86965	0.00818196
Mean_Cells_Texture_InverseDifferenceMoment_3_45	0.667438	0.447602	0.995244	0.0473282
Mean_Cells_Texture_InverseDifferenceMoment_3_90	0.696016	0.467731	1.03572	0.0739532
Mean_Cells_Texture_SumAverage_3_0	0.918566	0.623955	1.35228	0.666844
Mean_Cells_Texture_SumAverage_3_135	0.869466	0.589996	1.28132	0.479562
Mean_Cells_Texture_SumAverage_3_45	0.920415	0.62518	1.35507	0.674312
Mean_Cells_Texture_SumAverage_3_90	0.918566	0.623955	1.35228	0.666844
Mean_Cells_Texture_SumEntropy_3_0	0.692558	0.46885	1.02301	0.0649378
Mean_Cells_Texture_SumEntropy_3_135	0.692117	0.467988	1.02358	0.0652989
Mean_Cells_Texture_SumEntropy_3_45	0.653109	0.440987	0.967263	0.0334968
Mean_Cells_Texture_SumEntropy_3_90	0.682747	0.462456	1.00797	0.0548564
Mean_Cells_Texture_SumVariance_3_0	0.70843	0.474259	1.05823	0.092267
Mean_Cells_Texture_SumVariance_3_135	0.690635	0.462465	1.03138	0.0704562
Mean_Cells_Texture_SumVariance_3_45	0.608263	0.406801	0.909496	0.0154289
Mean_Cells_Texture_SumVariance_3_90	0.734146	0.490749	1.09826	0.132613
Mean_Cells_Texture_Variance_3_0	0.761797	0.514827	1.12724	0.173556
Mean_Cells_Texture_Variance_3_135	0.763803	0.516971	1.12849	0.176059
Mean_Cells_Texture_Variance_3_45	0.763803	0.516971	1.12849	0.176059
Mean_Cells_Texture_Variance_3_90	0.713609	0.481634	1.05731	0.0925436
Mean_Nuclei_Location_Center_X	1.24213	0.841568	1.83334	0.275015
Mean_Nuclei_Location_Center_Y	0.903319	0.61425	1.32843	0.605347
Mean_Tissue_Location_Center_X	0.830318	0.563816	1.22279	0.346432
Mean_Tissue_Location_Center_Y	0.981251	0.668527	1.44026	0.92299
Mean_mRNA_Location_Center_X	1.18276	0.801979	1.74435	0.397131
Mean_mRNA_Location_Center_Y	0.8631	0.587648	1.26767	0.452856
Mean_mRNA_Parent_Cells	1.73448	1.15561	2.60331	0.00785994
Median_Cells_AreaShape_Area	0.594869	0.398479	0.888049	0.0110623
Median_Cells_AreaShape_Center_X	1.10411	0.749071	1.62742	0.616837
Median_Cells_AreaShape_Center_Y	0.876964	0.596903	1.28843	0.503577
Median_Cells_AreaShape_Compactness	1.24463	0.846347	1.83034	0.266076
Median_Cells_AreaShape_Eccentricity	1.21195	0.825074	1.78022	0.327164
Median_Cells_AreaShape_Extent	0.67143	0.454424	0.992065	0.0455043
Median_Cells_AreaShape_FormFactor	0.648272	0.437038	0.961602	0.0311934
Median_Cells_AreaShape_MajorAxisLength	0.592522	0.396886	0.884593	0.0104756
Median_Cells_AreaShape_MaxFeretDiameter	0.622988	0.418159	0.92815	0.01999
Median_Cells_AreaShape_MaximumRadius	0.622878	0.418154	0.927831	0.0198922
Median_Cells_AreaShape_MeanRadius	0.585476	0.392218	0.87396	0.00881671
Median_Cells_AreaShape_MedianRadius	0.619214	0.415697	0.922367	0.0184019
Median_Cells_AreaShape_MinFeretDiameter	0.591464	0.39623	0.882895	0.0101899
Median_Cells_AreaShape_MinorAxisLength	0.591464	0.39623	0.882895	0.0101899
Median_Cells_AreaShape_Orientation	0.970713	0.659675	1.42841	0.880118
Median_Cells_AreaShape_Perimeter	0.656816	0.441747	0.976593	0.0378021
Median_Cells_AreaShape_Solidity	0.636337	0.429364	0.943079	0.0243269
Median_Cells_AreaShape_Zernike_0_0	0.769667	0.522907	1.13287	0.184374
Median_Cells_AreaShape_Zernike_1_1	1.03603	0.705754	1.52087	0.856583
Median_Cells_AreaShape_Zernike_2_0	0.724583	0.492042	1.06702	0.102797
Median_Cells_AreaShape_Zernike_2_2	0.678723	0.452308	1.01848	0.0612688
Median_Cells_AreaShape_Zernike_3_1	1.30949	0.885106	1.93735	0.177258
Median_Cells_AreaShape_Zernike_3_3	1.07224	0.730623	1.57359	0.721562
Median_Cells_AreaShape_Zernike_4_0	0.803896	0.543805	1.18838	0.273719
Median_Cells_AreaShape_Zernike_4_2	1.3093	0.889962	1.92622	0.171269
Median_Cells_AreaShape_Zernike_4_4	0.90913	0.619393	1.3344	0.626562
Median_Cells_AreaShape_Zernike_5_1	1.16924	0.795821	1.71788	0.42573
Median_Cells_AreaShape_Zernike_5_3	1.7367	1.16802	2.58224	0.00638412
Median_Cells_AreaShape_Zernike_5_5	1.5529	1.04851	2.29994	0.028066
Median_Cells_AreaShape_Zernike_6_0	1.41757	0.963776	2.08504	0.0763049
Median_Cells_AreaShape_Zernike_6_2	0.588915	0.394176	0.879865	0.0097445
Median_Cells_AreaShape_Zernike_6_4	1.29276	0.875766	1.90831	0.196243
Median_Cells_AreaShape_Zernike_6_6	1.12935	0.766595	1.66377	0.538309
Median_Cells_AreaShape_Zernike_7_1	1.31147	0.886427	1.94031	0.174865
Median_Cells_AreaShape_Zernike_7_3	1.43516	0.96835	2.127	0.071901
Median_Cells_AreaShape_Zernike_7_5	1.45018	0.97832	2.14963	0.0641952
Median_Cells_AreaShape_Zernike_7_7	1.46007	0.981862	2.17118	0.0615467
Median_Cells_AreaShape_Zernike_8_0	1.14744	0.780516	1.68685	0.484214
Median_Cells_AreaShape_Zernike_8_2	1.85117	1.23219	2.7811	0.0030233
Median_Cells_AreaShape_Zernike_8_4	1.18206	0.805407	1.73486	0.392856
Median_Cells_AreaShape_Zernike_8_6	1.35642	0.912626	2.01603	0.131616
Median_Cells_AreaShape_Zernike_8_8	1.41456	0.956812	2.0913	0.082098
Median_Cells_AreaShape_Zernike_9_1	1.58151	1.06791	2.34213	0.0221441
Median_Cells_AreaShape_Zernike_9_3	1.4668	0.986515	2.1809	0.0583743
Median_Cells_AreaShape_Zernike_9_5	1.45533	0.981815	2.15723	0.0616823
Median_Cells_AreaShape_Zernike_9_7	1.34641	0.906785	1.99919	0.140266
Median_Cells_AreaShape_Zernike_9_9	1.83887	1.22737	2.75504	0.0031452
Median_Cells_Children_mRNA_Count	1.24912	0.844047	1.84858	0.26605
Median_Cells_Granularity_10	1.34415	0.91016	1.98508	0.137079
Median_Cells_Granularity_11	0.979392	0.667346	1.43735	0.915275
Median_Cells_Granularity_12	1.09303	0.744811	1.60405	0.649449
Median_Cells_Granularity_13	1.10762	0.753401	1.62837	0.603173
Median_Cells_Granularity_14	0.905429	0.615869	1.33113	0.613373
Median_Cells_Granularity_15	1.05534	0.71813	1.5509	0.783895
Median_Cells_Granularity_16	0.833167	0.566216	1.22597	0.354364
Median_Cells_Granularity_1	1.24248	0.834868	1.84912	0.284497
Median_Cells_Granularity_2	1.38527	0.935496	2.0513	0.103723
Median_Cells_Granularity_3	0.878857	0.598495	1.29055	0.510054
Median_Cells_Granularity_4	0.827626	0.563701	1.21512	0.334262
Median_Cells_Granularity_5	1.20174	0.813295	1.77571	0.356258
Median_Cells_Granularity_6	1.40322	0.939159	2.0966	0.098214
Median_Cells_Granularity_7	1.39456	0.934761	2.08054	0.103221
Median_Cells_Granularity_8	1.46848	0.982274	2.19536	0.0610974
Median_Cells_Granularity_9	1.16586	0.780127	1.74232	0.454072
Median_Cells_Intensity_IntegratedIntensityEdge	0.781927	0.525741	1.16295	0.224518
Median_Cells_Intensity_IntegratedIntensity	0.701861	0.471223	1.04538	0.0815762
Median_Cells_Intensity_LowerQuartileIntensity	0.948505	0.645458	1.39383	0.78778
Median_Cells_Intensity_MADIntensity	0.794984	0.540003	1.17036	0.244941
Median_Cells_Intensity_MassDisplacement	0.548914	0.363921	0.827947	0.00423205
Median_Cells_Intensity_MaxIntensityEdge	0.765481	0.517205	1.13294	0.181544
Median_Cells_Intensity_MaxIntensity	0.841506	0.569724	1.24294	0.385873
Median_Cells_Intensity_MeanIntensityEdge	0.841481	0.569048	1.24434	0.387196
Median_Cells_Intensity_MeanIntensity	0.85628	0.579295	1.2657	0.436459
Median_Cells_Intensity_MedianIntensity	0.882466	0.59643	1.30568	0.531609
Median_Cells_Intensity_MinIntensityEdge	1.2844	0.874673	1.88607	0.201653
Median_Cells_Intensity_MinIntensity	1.21276	0.826222	1.78012	0.324575
Median_Cells_Intensity_StdIntensityEdge	0.94091	0.633649	1.39716	0.762687
Median_Cells_Intensity_StdIntensity	0.849565	0.574438	1.25646	0.414196
Median_Cells_Intensity_UpperQuartileIntensity	0.907612	0.614745	1.34	0.625793
Median_Cells_Location_CenterMassIntensity_X	1.15493	0.781428	1.70697	0.469897
Median_Cells_Location_CenterMassIntensity_Y	0.889542	0.60549	1.30685	0.550917
Median_Cells_Location_Center_X	1.11468	0.75475	1.64625	0.58528
Median_Cells_Location_Center_Y	0.889542	0.60549	1.30685	0.550917
Median_Cells_Location_MaxIntensity_X	1.0862	0.736848	1.60118	0.676231
Median_Cells_Location_MaxIntensity_Y	0.939667	0.639923	1.37981	0.75088
Median_Cells_Neighbors_AngleBetweenNeighbors_Expanded	1.64435	1.09307	2.47365	0.0169823
Median_Cells_Neighbors_FirstClosestDistance_Expanded	0.620026	0.415068	0.92619	0.019573
Median_Cells_Neighbors_FirstClosestObjectNumber_Expanded	1.65565	1.10252	2.48629	0.0150808
Median_Cells_Neighbors_SecondClosestDistance_Expanded	0.559839	0.372971	0.840332	0.00511912
Median_Cells_Neighbors_SecondClosestObjectNumber_Expanded	1.64312	1.09419	2.46745	0.0166708
Median_Cells_Parent_Nuclei	1.64312	1.09419	2.46745	0.0166708
Median_Cells_RadialDistribution_FracAtD_1of4	0.778055	0.527731	1.14712	0.205151
Median_Cells_RadialDistribution_FracAtD_2of4	0.756699	0.514544	1.11282	0.156556
Median_Cells_RadialDistribution_FracAtD_3of4	1.34497	0.908766	1.99055	0.138425
Median_Cells_RadialDistribution_FracAtD_4of4	0.913403	0.622295	1.34069	0.643651
Median_Cells_RadialDistribution_MeanFrac_1of4	0.978231	0.665532	1.43785	0.910824
Median_Cells_RadialDistribution_MeanFrac_2of4	1.14168	0.775942	1.67982	0.501269
Median_Cells_RadialDistribution_MeanFrac_3of4	1.73481	1.16207	2.58983	0.00704597
Median_Cells_RadialDistribution_MeanFrac_4of4	0.774963	0.525457	1.14294	0.198441
Median_Cells_RadialDistribution_RadialCV_1of4	1.20118	0.811495	1.77801	0.35962
Median_Cells_RadialDistribution_RadialCV_2of4	0.857556	0.583206	1.26096	0.434689
Median_Cells_RadialDistribution_RadialCV_3of4	0.836019	0.568989	1.22837	0.36162
Median_Cells_RadialDistribution_RadialCV_4of4	0.750761	0.509276	1.10675	0.147695
Median_Cells_Texture_AngularSecondMoment_3_0	0.662477	0.444677	0.986952	0.0429148
Median_Cells_Texture_AngularSecondMoment_3_135	0.806945	0.545934	1.19274	0.281976
Median_Cells_Texture_AngularSecondMoment_3_45	0.801946	0.542902	1.18459	0.267477
Median_Cells_Texture_AngularSecondMoment_3_90	0.680246	0.458489	1.00926	0.0555977
Median_Cells_Texture_Contrast_3_0	1.44217	0.969591	2.14508	0.0706815
Median_Cells_Texture_Contrast_3_135	1.27525	0.863709	1.88288	0.221336
Median_Cells_Texture_Contrast_3_45	1.34787	0.909381	1.99779	0.137054
Median_Cells_Texture_Contrast_3_90	1.18179	0.799145	1.74764	0.402737
Median_Cells_Texture_Correlation_3_0	0.680218	0.455081	1.01674	0.0602407
Median_Cells_Texture_Correlation_3_135	0.70479	0.472561	1.05114	0.0862702
Median_Cells_Texture_Correlation_3_45	0.818783	0.550203	1.21847	0.324256
Median_Cells_Texture_Correlation_3_90	0.676964	0.452888	1.01191	0.0571382
Median_Cells_Texture_DifferenceEntropy_3_0	1.42826	0.960255	2.12435	0.0784509
Median_Cells_Texture_DifferenceEntropy_3_135	1.29984	0.880399	1.91911	0.187107
Median_Cells_Texture_DifferenceEntropy_3_45	1.34424	0.906925	1.99241	0.140647
Median_Cells_Texture_DifferenceEntropy_3_90	1.25184	0.84573	1.85295	0.261623
Median_Cells_Texture_DifferenceVariance_3_0	1.4608	0.984338	2.16788	0.0598917
Median_Cells_Texture_DifferenceVariance_3_135	1.35854	0.918032	2.01041	0.125453
Median_Cells_Texture_DifferenceVariance_3_45	1.39068	0.941718	2.0537	0.0973049
Median_Cells_Texture_DifferenceVariance_3_90	1.33448	0.901546	1.97532	0.149302
Median_Cells_Texture_Entropy_3_0	1.38522	0.932668	2.05737	0.106401
Median_Cells_Texture_Entropy_3_135	1.18165	0.800501	1.74429	0.400873
Median_Cells_Texture_Entropy_3_45	1.21748	0.82526	1.7961	0.321253
Median_Cells_Texture_Entropy_3_90	1.30867	0.885029	1.9351	0.177667
Median_Cells_Texture_Gabor_3	1.40527	0.943685	2.09263	0.0940006
Median_Cells_Texture_InfoMeas1_3_0	1.39893	0.938288	2.08571	0.0994798
Median_Cells_Texture_InfoMeas1_3_135	1.53188	1.02293	2.29406	0.0384518
Median_Cells_Texture_InfoMeas1_3_45	1.23654	0.830872	1.84027	0.295276
Median_Cells_Texture_InfoMeas1_3_90	1.4781	0.989527	2.2079	0.0563215
Median_Cells_Texture_InfoMeas2_3_0	0.758367	0.508337	1.13138	0.175361
Median_Cells_Texture_InfoMeas2_3_135	0.677609	0.453364	1.01277	0.0576863
Median_Cells_Texture_InfoMeas2_3_45	0.860919	0.579095	1.2799	0.459182
Median_Cells_Texture_InfoMeas2_3_90	0.680856	0.455442	1.01783	0.0609581
Median_Cells_Texture_InverseDifferenceMoment_3_0	0.601898	0.401992	0.901215	0.0137016
Median_Cells_Texture_InverseDifferenceMoment_3_135	0.582998	0.390831	0.86965	0.00818196
Median_Cells_Texture_InverseDifferenceMoment_3_45	0.667438	0.447602	0.995244	0.0473282
Median_Cells_Texture_InverseDifferenceMoment_3_90	0.696016	0.467731	1.03572	0.0739532
Median_Cells_Texture_SumAverage_3_0	0.951836	0.647176	1.39992	0.801978
Median_Cells_Texture_SumAverage_3_135	0.956096	0.650093	1.40614	0.819551
Median_Cells_Texture_SumAverage_3_45	0.984092	0.668868	1.44787	0.935125
Median_Cells_Texture_SumAverage_3_90	0.951836	0.647176	1.39992	0.801978
Median_Cells_Texture_SumEntropy_3_0	0.764348	0.519477	1.12465	0.172627
Median_Cells_Texture_SumEntropy_3_135	0.801145	0.543566	1.18078	0.262591
Median_Cells_Texture_SumEntropy_3_45	0.755274	0.512766	1.11247	0.155456
Median_Cells_Texture_SumEntropy_3_90	0.732729	0.497943	1.07822	0.1146
Median_Cells_Texture_SumVariance_3_0	0.710062	0.476996	1.05701	0.0916363
Median_Cells_Texture_SumVariance_3_135	0.62401	0.417891	0.931794	0.0211501
Median_Cells_Texture_SumVariance_3_45	0.611285	0.408859	0.913931	0.0164599
Median_Cells_Texture_SumVariance_3_90	0.751475	0.50533	1.11752	0.15819
Median_Cells_Texture_Variance_3_0	0.742286	0.502391	1.09673	0.134561
Median_Cells_Texture_Variance_3_135	0.738269	0.499637	1.09087	0.127678
Median_Cells_Texture_Variance_3_45	0.719702	0.486523	1.06464	0.0996746
Median_Cells_Texture_Variance_3_90	0.707136	0.477957	1.04621	0.082928
Median_Nuclei_Location_Center_X	1.15493	0.781428	1.70697	0.469897
Median_Nuclei_Location_Center_Y	0.889542	0.60549	1.30685	0.550917
Median_Tissue_Location_Center_X	0.830318	0.563816	1.22279	0.346432
Median_Tissue_Location_Center_Y	0.981251	0.668527	1.44026	0.92299
Median_mRNA_Location_Center_X	1.56856	1.05383	2.33471	0.0265321
Median_mRNA_Location_Center_Y	0.719185	0.488848	1.05805	0.0942328
Median_mRNA_Parent_Cells	1.56478	1.04983	2.33231	0.0278935
StDev_Cells_AreaShape_Area	0.528836	0.352536	0.793301	0.00207632
StDev_Cells_AreaShape_Center_X	0.959628	0.653141	1.40993	0.833725
StDev_Cells_AreaShape_Center_Y	1.08283	0.732184	1.6014	0.690194
StDev_Cells_AreaShape_Compactness	1.01715	0.692308	1.49442	0.930963
StDev_Cells_AreaShape_Eccentricity	0.90839	0.615488	1.34068	0.62854
StDev_Cells_AreaShape_EulerNumber	0.530948	0.356735	0.790239	0.00180692
StDev_Cells_AreaShape_Extent	1.0536	0.717778	1.54653	0.78976
StDev_Cells_AreaShape_FormFactor	0.877568	0.596774	1.29048	0.506815
StDev_Cells_AreaShape_MajorAxisLength	0.795849	0.536708	1.18011	0.255938
StDev_Cells_AreaShape_MaxFeretDiameter	0.836429	0.564744	1.23881	0.372765
StDev_Cells_AreaShape_MaximumRadius	0.636859	0.428347	0.94687	0.025764
StDev_Cells_AreaShape_MeanRadius	0.646534	0.434864	0.961234	0.0311339
StDev_Cells_AreaShape_MedianRadius	0.658157	0.442663	0.978555	0.0387261
StDev_Cells_AreaShape_MinFeretDiameter	0.647004	0.435866	0.960418	0.0307456
StDev_Cells_AreaShape_MinorAxisLength	0.621141	0.417727	0.92361	0.0186454
StDev_Cells_AreaShape_Orientation	0.767186	0.519129	1.13377	0.183541
StDev_Cells_AreaShape_Perimeter	0.9928	0.676559	1.45686	0.970542
StDev_Cells_AreaShape_Solidity	0.897751	0.611687	1.3176	0.581629
StDev_Cells_AreaShape_Zernike_0_0	0.93378	0.632461	1.37865	0.730352
StDev_Cells_AreaShape_Zernike_1_1	0.730701	0.489957	1.08974	0.123911
StDev_Cells_AreaShape_Zernike_2_0	1.01156	0.689272	1.48453	0.953189
StDev_Cells_AreaShape_Zernike_2_2	0.778202	0.527455	1.14815	0.206324
StDev_Cells_AreaShape_Zernike_3_1	1.15462	0.784545	1.69926	0.465867
StDev_Cells_AreaShape_Zernike_3_3	1.13053	0.767554	1.66516	0.534615
StDev_Cells_AreaShape_Zernike_4_0	0.72992	0.493196	1.08027	0.115498
StDev_Cells_AreaShape_Zernike_4_2	0.616623	0.413389	0.919774	0.0177946
StDev_Cells_AreaShape_Zernike_4_4	0.969007	0.655679	1.43206	0.874474
StDev_Cells_AreaShape_Zernike_5_1	1.06913	0.726977	1.57233	0.734091
StDev_Cells_AreaShape_Zernike_5_3	1.36556	0.923963	2.01821	0.118009
StDev_Cells_AreaShape_Zernike_5_5	1.50815	1.01128	2.24915	0.0439079
StDev_Cells_AreaShape_Zernike_6_0	1.37342	0.932739	2.02231	0.107996
StDev_Cells_AreaShape_Zernike_6_2	0.946558	0.644804	1.38953	0.77916
StDev_Cells_AreaShape_Zernike_6_4	1.10628	0.751644	1.62823	0.608517
StDev_Cells_AreaShape_Zernike_6_6	1.58212	1.05867	2.36439	0.0252133
StDev_Cells_AreaShape_Zernike_7_1	1.28461	0.870486	1.89574	0.207168
StDev_Cells_AreaShape_Zernike_7_3	1.08841	0.737839	1.60554	0.6693
StDev_Cells_AreaShape_Zernike_7_5	1.52609	1.02978	2.2616	0.0351906
StDev_Cells_AreaShape_Zernike_7_7	1.65364	1.10699	2.47024	0.0140353
StDev_Cells_AreaShape_Zernike_8_0	1.15863	0.786186	1.70751	0.456787
StDev_Cells_AreaShape_Zernike_8_2	1.42556	0.965853	2.10406	0.0742538
StDev_Cells_AreaShape_Zernike_8_4	1.61083	1.08884	2.38305	0.0170361
StDev_Cells_AreaShape_Zernike_8_6	1.22758	0.830934	1.81358	0.3031
StDev_Cells_AreaShape_Zernike_8_8	1.82354	1.21466	2.73764	0.00375542
StDev_Cells_AreaShape_Zernike_9_1	1.17565	0.798802	1.73028	0.411827
StDev_Cells_AreaShape_Zernike_9_3	1.00537	0.681563	1.48303	0.978443
StDev_Cells_AreaShape_Zernike_9_5	1.0624	0.718905	1.57002	0.7613
StDev_Cells_AreaShape_Zernike_9_7	1.32795	0.89241	1.97604	0.161919
StDev_Cells_AreaShape_Zernike_9_9	1.97674	1.31317	2.97564	0.00109267
StDev_Cells_Children_mRNA_Count	1.42878	0.962658	2.1206	0.0765491
StDev_Cells_Granularity_10	0.597523	0.398327	0.896333	0.012813
StDev_Cells_Granularity_11	0.563189	0.374425	0.847118	0.00584141
StDev_Cells_Granularity_12	0.581062	0.388838	0.868313	0.0080748
StDev_Cells_Granularity_13	0.586741	0.388107	0.887035	0.0114578
StDev_Cells_Granularity_14	0.653726	0.435101	0.982203	0.0407155
StDev_Cells_Granularity_15	0.725246	0.48472	1.08512	0.118148
StDev_Cells_Granularity_16	0.602173	0.403223	0.899286	0.0131847
StDev_Cells_Granularity_1	1.09623	0.74412	1.61497	0.642067
StDev_Cells_Granularity_2	0.967967	0.658954	1.42189	0.868205
StDev_Cells_Granularity_3	0.560966	0.376364	0.836112	0.00452578
StDev_Cells_Granularity_4	0.52837	0.354201	0.788182	0.00176922
StDev_Cells_Granularity_5	0.48133	0.321832	0.719874	0.000370336
StDev_Cells_Granularity_6	0.46704	0.313464	0.695856	0.000182273
StDev_Cells_Granularity_7	0.642975	0.432855	0.955093	0.0287027
StDev_Cells_Granularity_8	0.608747	0.410271	0.903238	0.0136834
StDev_Cells_Granularity_9	0.57969	0.386582	0.869259	0.00834496
StDev_Cells_Intensity_IntegratedIntensityEdge	0.608481	0.403865	0.916765	0.0175245
StDev_Cells_Intensity_IntegratedIntensity	0.687655	0.460247	1.02742	0.0675645
StDev_Cells_Intensity_LowerQuartileIntensity	0.850128	0.573351	1.26051	0.419126
StDev_Cells_Intensity_MADIntensity	0.611209	0.405925	0.920309	0.0183903
StDev_Cells_Intensity_MassDisplacement	0.635765	0.425582	0.949752	0.0269867
StDev_Cells_Intensity_MaxIntensityEdge	0.662224	0.444622	0.986322	0.0425886
StDev_Cells_Intensity_MaxIntensity	0.872506	0.59231	1.28525	0.490115
StDev_Cells_Intensity_MeanIntensityEdge	0.66828	0.448359	0.996073	0.0477837
StDev_Cells_Intensity_MeanIntensity	0.634436	0.420964	0.95616	0.0296921
StDev_Cells_Intensity_MedianIntensity	0.683624	0.458196	1.01996	0.0624417
StDev_Cells_Intensity_MinIntensityEdge	0.817017	0.550741	1.21204	0.315226
StDev_Cells_Intensity_MinIntensity	0.930871	0.628058	1.37968	0.721232
StDev_Cells_Intensity_StdIntensityEdge	0.63849	0.420687	0.969056	0.0350633
StDev_Cells_Intensity_StdIntensity	0.62664	0.415673	0.944677	0.0256339
StDev_Cells_Intensity_UpperQuartileIntensity	0.715122	0.474105	1.07866	0.109848
StDev_Cells_Location_CenterMassIntensity_X	0.902717	0.614296	1.32656	0.602287
StDev_Cells_Location_CenterMassIntensity_Y	1.1622	0.785709	1.7191	0.451719
StDev_Cells_Location_Center_X	0.902717	0.614296	1.32656	0.602287
StDev_Cells_Location_Center_Y	1.1622	0.785709	1.7191	0.451719
StDev_Cells_Location_MaxIntensity_X	0.912605	0.621365	1.34035	0.640991
StDev_Cells_Location_MaxIntensity_Y	1.12518	0.760604	1.6645	0.554975
StDev_Cells_Neighbors_AngleBetweenNeighbors_Expanded	0.544051	0.35822	0.826285	0.00430502
StDev_Cells_Neighbors_FirstClosestDistance_Expanded	0.582455	0.389159	0.871763	0.00861484
StDev_Cells_Neighbors_FirstClosestObjectNumber_Expanded	1.65565	1.10252	2.48629	0.0150808
StDev_Cells_Neighbors_NumberOfNeighbors_Expanded	0.917579	0.625141	1.34682	0.660441
StDev_Cells_Neighbors_PercentTouching_Expanded	0.58103	0.388348	0.869313	0.0082596
StDev_Cells_Neighbors_SecondClosestDistance_Expanded	0.516496	0.342128	0.779732	0.00166705
StDev_Cells_Neighbors_SecondClosestObjectNumber_Expanded	1.64312	1.09419	2.46745	0.0166708
StDev_Cells_Parent_Nuclei	1.64312	1.09419	2.46745	0.0166708
StDev_Cells_RadialDistribution_FracAtD_1of4	0.670169	0.455107	0.98686	0.0426674
StDev_Cells_RadialDistribution_FracAtD_2of4	0.653141	0.443404	0.962085	0.031118
StDev_Cells_RadialDistribution_FracAtD_3of4	1.21588	0.826532	1.78865	0.320924
StDev_Cells_RadialDistribution_FracAtD_4of4	0.962741	0.654996	1.41508	0.846783
StDev_Cells_RadialDistribution_MeanFrac_1of4	0.826126	0.563076	1.21207	0.328762
StDev_Cells_RadialDistribution_MeanFrac_2of4	0.808588	0.549862	1.18905	0.280199
StDev_Cells_RadialDistribution_MeanFrac_3of4	0.904186	0.615446	1.32839	0.607837
StDev_Cells_RadialDistribution_MeanFrac_4of4	0.759466	0.515659	1.11855	0.163669
StDev_Cells_RadialDistribution_RadialCV_1of4	1.16283	0.791618	1.70811	0.441946
StDev_Cells_RadialDistribution_RadialCV_2of4	0.871579	0.592905	1.28123	0.484407
StDev_Cells_RadialDistribution_RadialCV_3of4	0.654862	0.440804	0.972869	0.0360679
StDev_Cells_RadialDistribution_RadialCV_4of4	0.627531	0.42168	0.933873	0.021604
StDev_Cells_Texture_AngularSecondMoment_3_0	0.917336	0.617881	1.36192	0.668703
StDev_Cells_Texture_AngularSecondMoment_3_135	0.976608	0.658331	1.44876	0.906357
StDev_Cells_Texture_AngularSecondMoment_3_45	0.931558	0.627496	1.38296	0.725079
StDev_Cells_Texture_AngularSecondMoment_3_90	0.9058	0.610009	1.34502	0.623787
StDev_Cells_Texture_Contrast_3_0	1.45495	0.98355	2.15229	0.0605269
StDev_Cells_Texture_Contrast_3_135	1.18357	0.804428	1.74141	0.392327
StDev_Cells_Texture_Contrast_3_45	1.3298	0.903274	1.95772	0.148619
StDev_Cells_Texture_Contrast_3_90	1.39971	0.948856	2.0648	0.0900194
StDev_Cells_Texture_Correlation_3_0	1.364	0.924135	2.01322	0.118108
StDev_Cells_Texture_Correlation_3_135	1.09782	0.746804	1.61382	0.63496
StDev_Cells_Texture_Correlation_3_45	1.16074	0.788618	1.70847	0.449751
StDev_Cells_Texture_Correlation_3_90	1.68875	1.14302	2.49505	0.00850879
StDev_Cells_Texture_DifferenceEntropy_3_0	0.682278	0.455083	1.0229	0.0642577
StDev_Cells_Texture_DifferenceEntropy_3_135	0.656096	0.438424	0.981838	0.0404542
StDev_Cells_Texture_DifferenceEntropy_3_45	0.641228	0.42693	0.963093	0.0322609
StDev_Cells_Texture_DifferenceEntropy_3_90	0.590497	0.392498	0.888377	0.0114734
StDev_Cells_Texture_DifferenceVariance_3_0	1.45898	0.988994	2.15232	0.0568871
StDev_Cells_Texture_DifferenceVariance_3_135	1.26661	0.855883	1.87445	0.237281
StDev_Cells_Texture_DifferenceVariance_3_45	1.15621	0.784315	1.70443	0.463547
StDev_Cells_Texture_DifferenceVariance_3_90	1.26375	0.857558	1.86235	0.236718
StDev_Cells_Texture_Entropy_3_0	0.977198	0.661403	1.44377	0.907792
StDev_Cells_Texture_Entropy_3_135	1.0139	0.686726	1.49695	0.944641
StDev_Cells_Texture_Entropy_3_45	0.958901	0.649062	1.41665	0.83307
StDev_Cells_Texture_Entropy_3_90	1.09356	0.740847	1.61419	0.652597
StDev_Cells_Texture_Gabor_3	1.2671	0.856806	1.87386	0.235693
StDev_Cells_Texture_InfoMeas1_3_0	0.580856	0.38468	0.877079	0.00977271
StDev_Cells_Texture_InfoMeas1_3_135	0.589692	0.390542	0.890395	0.0120001
StDev_Cells_Texture_InfoMeas1_3_45	0.617642	0.409902	0.930668	0.0212532
StDev_Cells_Texture_InfoMeas1_3_90	0.641784	0.427004	0.964598	0.0328966
StDev_Cells_Texture_InfoMeas2_3_0	1.56123	1.05748	2.30495	0.0250178
StDev_Cells_Texture_InfoMeas2_3_135	0.955423	0.646535	1.41188	0.818976
StDev_Cells_Texture_InfoMeas2_3_45	0.993073	0.674429	1.46227	0.971913
StDev_Cells_Texture_InfoMeas2_3_90	1.50004	1.01557	2.21563	0.0415915
StDev_Cells_Texture_InverseDifferenceMoment_3_0	0.6486	0.43229	0.973146	0.0364865
StDev_Cells_Texture_InverseDifferenceMoment_3_135	0.757987	0.506493	1.13436	0.177955
StDev_Cells_Texture_InverseDifferenceMoment_3_45	0.787832	0.52723	1.17725	0.244551
StDev_Cells_Texture_InverseDifferenceMoment_3_90	0.701723	0.471419	1.04454	0.0809392
StDev_Cells_Texture_SumAverage_3_0	0.802316	0.541341	1.1891	0.272565
StDev_Cells_Texture_SumAverage_3_135	0.791342	0.533858	1.17301	0.243878
StDev_Cells_Texture_SumAverage_3_45	0.791342	0.533858	1.17301	0.243878
StDev_Cells_Texture_SumAverage_3_90	0.85145	0.575254	1.26025	0.421514
StDev_Cells_Texture_SumEntropy_3_0	1.29229	0.876228	1.90592	0.195853
StDev_Cells_Texture_SumEntropy_3_135	1.11856	0.758268	1.65005	0.572159
StDev_Cells_Texture_SumEntropy_3_45	1.20447	0.816852	1.77602	0.347754
StDev_Cells_Texture_SumEntropy_3_90	1.35043	0.915359	1.99228	0.129973
StDev_Cells_Texture_SumVariance_3_0	0.759604	0.50509	1.14237	0.186617
StDev_Cells_Texture_SumVariance_3_135	0.737426	0.488921	1.11224	0.146322
StDev_Cells_Texture_SumVariance_3_45	0.749488	0.498638	1.12653	0.165466
StDev_Cells_Texture_SumVariance_3_90	0.744203	0.495043	1.11877	0.15549
StDev_Cells_Texture_Variance_3_0	0.739563	0.491713	1.11234	0.147418
StDev_Cells_Texture_Variance_3_135	0.733306	0.487695	1.10261	0.136073
StDev_Cells_Texture_Variance_3_45	0.700165	0.464986	1.05429	0.0878596
StDev_Cells_Texture_Variance_3_90	0.755871	0.502648	1.13666	0.178761
StDev_Nuclei_Location_Center_X	0.9517	0.647744	1.39829	0.800901
StDev_Nuclei_Location_Center_Y	1.13195	0.765171	1.67453	0.535044
StDev_Tissue_Location_Center_X	1.25103	0.790137	1.98076	0.339436
StDev_Tissue_Location_Center_Y	1.25103	0.790137	1.98076	0.339436
StDev_mRNA_Location_Center_X	1.30745	0.887603	1.92588	0.174909
StDev_mRNA_Location_Center_Y	1.27221	0.863887	1.87353	0.222811
StDev_mRNA_Parent_Cells	1.54628	1.03475	2.31067	0.0334496
Texture_AngularSecondMoment_3_0	1.02088	0.693205	1.50344	0.916671
Texture_AngularSecondMoment_3_135	1.06492	0.723231	1.56804	0.750013
Texture_AngularSecondMoment_3_45	1.12248	0.761736	1.65407	0.559147
Texture_AngularSecondMoment_3_90	1.07498	0.729664	1.58371	0.714576
Texture_Contrast_3_0	1.36557	0.922597	2.02124	0.119399
Texture_Contrast_3_135	1.22566	0.830416	1.80903	0.305639
Texture_Contrast_3_45	1.26623	0.857598	1.86958	0.235119
Texture_Contrast_3_90	1.39651	0.943386	2.06729	0.0951647
Texture_Correlation_3_0	0.581903	0.384131	0.8815	0.010613
Texture_Correlation_3_135	0.604137	0.400301	0.911768	0.0164028
Texture_Correlation_3_45	0.612569	0.405373	0.925669	0.0199845
Texture_Correlation_3_90	0.624542	0.414873	0.940175	0.0240989
Texture_DifferenceEntropy_3_0	1.36972	0.925344	2.02751	0.1159
Texture_DifferenceEntropy_3_135	1.30759	0.885136	1.93168	0.17795
Texture_DifferenceEntropy_3_45	1.20192	0.814741	1.77308	0.353859
Texture_DifferenceEntropy_3_90	1.36858	0.924613	2.02571	0.116829
Texture_DifferenceVariance_3_0	1.27372	0.861746	1.88265	0.224901
Texture_DifferenceVariance_3_135	1.17361	0.795304	1.73186	0.420049
Texture_DifferenceVariance_3_45	1.18291	0.801783	1.74521	0.397225
Texture_DifferenceVariance_3_90	1.37176	0.92752	2.02877	0.113392
Texture_Entropy_3_0	0.88588	0.600457	1.30698	0.541398
Texture_Entropy_3_135	0.831551	0.562665	1.22893	0.354662
Texture_Entropy_3_45	0.821343	0.555788	1.21378	0.323301
Texture_Entropy_3_90	0.90095	0.610653	1.32925	0.599135
Texture_Gabor_3	1.4028	0.94501	2.08235	0.0930857
Texture_InfoMeas1_3_0	1.71305	1.13829	2.578	0.00984917
Texture_InfoMeas1_3_135	1.8508	1.22341	2.79993	0.00356089
Texture_InfoMeas1_3_45	1.92506	1.26759	2.92355	0.00212486
Texture_InfoMeas1_3_90	1.7072	1.13611	2.56534	0.0100489
Texture_InfoMeas2_3_0	0.57417	0.379348	0.869047	0.00869825
Texture_InfoMeas2_3_135	0.641198	0.425724	0.965731	0.0334334
Texture_InfoMeas2_3_45	0.656161	0.436627	0.986077	0.0426184
Texture_InfoMeas2_3_90	0.624542	0.414873	0.940175	0.0240989
Texture_InverseDifferenceMoment_3_0	0.62215	0.417574	0.92695	0.0196562
Texture_InverseDifferenceMoment_3_135	0.700197	0.471646	1.0395	0.0770934
Texture_InverseDifferenceMoment_3_45	0.710041	0.478328	1.054	0.0893172
Texture_InverseDifferenceMoment_3_90	0.627804	0.421402	0.9353	0.0220893
Texture_SumAverage_3_0	0.884989	0.600395	1.30448	0.537099
Texture_SumAverage_3_135	0.833595	0.564871	1.23016	0.359308
Texture_SumAverage_3_45	0.884989	0.600395	1.30448	0.537099
Texture_SumAverage_3_90	0.884989	0.600395	1.30448	0.537099
Texture_SumEntropy_3_0	0.730537	0.491575	1.08566	0.12034
Texture_SumEntropy_3_135	0.699953	0.471871	1.03828	0.0761888
Texture_SumEntropy_3_45	0.713462	0.480442	1.0595	0.0942301
Texture_SumEntropy_3_90	0.73906	0.498979	1.09466	0.131373
Texture_SumVariance_3_0	0.882707	0.597076	1.30498	0.531658
Texture_SumVariance_3_135	0.820052	0.553187	1.21566	0.323298
Texture_SumVariance_3_45	0.842991	0.567365	1.25251	0.397856
Texture_SumVariance_3_90	0.861225	0.581707	1.27505	0.455519
Texture_Variance_3_0	0.865962	0.584932	1.28201	0.472189
Texture_Variance_3_135	0.865962	0.584932	1.28201	0.472189
Texture_Variance_3_45	0.865962	0.584932	1.28201	0.472189
Texture_Variance_3_90	0.865962	0.584932	1.28201	0.472189
Threshold_FinalThreshold_Nuclei	0.895565	0.60853	1.31799	0.575838
Threshold_FinalThreshold_Tissue	0.937659	0.636387	1.38156	0.744796
Threshold_FinalThreshold_mRNA	3.68734	1.35577	10.0286	0.0105825
Threshold_OrigThreshold_Nuclei	0.895565	0.60853	1.31799	0.575838
Threshold_OrigThreshold_Tissue	0.937659	0.636387	1.38156	0.744796
Threshold_OrigThreshold_mRNA	3.68734	1.35577	10.0286	0.0105825
Threshold_SumOfEntropies_Nuclei	1.24507	0.847961	1.82814	0.263381
Threshold_SumOfEntropies_Tissue	1.12053	0.761244	1.6494	0.56397
Threshold_SumOfEntropies_mRNA	0.580716	0.391233	0.861972	0.0069957
Threshold_WeightedVariance_Nuclei	0.635723	0.430488	0.938803	0.0227591
Threshold_WeightedVariance_Tissue	0.713195	0.485037	1.04868	0.0857365
Threshold_WeightedVariance_mRNA	1.36961	0.925078	2.02777	0.116185
