# Supplementary material for: Integrative Models of Histopathological Image Features and Omics Data Predict Survival in Head and Neck Squamous Cell Carcinoma
Source: Front Cell Dev Biol. 2020 Oct 29;8:553099. doi: 10.3389/fcell.2020.553099 (PMC7658095; doi:10.3389/fcell.2020.553099)
Supplement: Supplementary Table 2 — Included mutant genes. [file Table_2.XLSX]

## Sheet: mut_top100 - 副本
Somatic Alterations	Frame_Shift_Del	Frame_Shift_Ins	In_Frame_Del	In_Frame_Ins	Missense_Mutation	Nonsense_Mutation	Nonstop_Mutation	Splice_Site	Translation_Start_Site	Total	Mutated Samples	Altered Samples
TP53	9	5	0	0	54	13	0	4	0	85	75	75
TTN	3	1	0	0	58	4	0	0	0	66	35	35
FAT1	6	3	1	0	6	15	0	0	0	31	27	27
MUC16	1	0	0	0	23	4	0	1	0	29	23	23
CDKN2A	1	1	1	0	5	11	0	4	0	23	23	23
LRP1B	0	0	0	0	22	0	0	1	0	23	20	20
SYNE1	0	0	0	0	22	2	0	1	0	25	19	19
CSMD3	0	0	0	0	17	2	0	0	0	19	17	17
NOTCH1	2	2	0	0	11	2	0	1	0	18	17	17
USH2A	1	0	0	0	17	1	0	0	0	19	15	15
KMT2D	0	1	0	0	8	5	0	1	0	15	15	15
PIK3CA	0	0	0	0	15	0	0	0	0	15	15	15
NAV3	1	0	0	0	15	0	0	0	0	16	13	13
NSD1	2	1	0	0	5	7	0	0	0	15	13	13
DNAH5	0	0	0	0	14	0	0	1	0	15	12	12
LAMA2	0	0	0	0	12	1	0	0	0	13	12	12
PAPPA2	0	0	0	0	11	1	0	0	0	12	12	12
PKHD1L1	1	0	0	0	9	2	0	0	0	12	12	12
DNAH8	1	0	0	0	10	0	0	1	0	12	11	11
RELN	0	0	0	0	12	0	0	0	0	12	11	11
RP1	0	0	0	0	11	1	0	0	0	12	11	11
PCLO	0	0	0	0	11	0	0	0	0	11	11	11
RYR2	0	0	0	0	11	1	0	1	0	13	10	10
SI	1	1	0	0	9	1	0	0	0	12	10	10
ABCA13	0	0	0	0	9	1	0	1	0	11	10	10
PCDH11X	0	0	0	0	10	1	0	0	0	11	10	10
SEMA5A	1	0	0	0	8	1	0	1	0	11	10	10
ZNF536	0	0	0	0	10	0	0	0	0	10	10	10
COL11A1	0	0	0	0	8	2	0	2	0	12	9	9
ATRX	0	0	0	0	9	1	0	0	0	10	9	9
CASP8	1	0	0	0	6	3	0	0	0	10	9	9
NPAP1	1	0	0	0	9	0	0	0	0	10	9	9
LRRC4C	0	0	0	0	9	0	0	0	0	9	9	9
PEG3	1	0	0	0	8	0	0	0	0	9	9	9
ASXL3	0	1	0	0	8	1	0	0	0	10	8	8
FBXW7	0	2	0	0	7	0	0	0	0	9	8	8
FLG	0	0	0	0	6	3	0	0	0	9	8	8
MACF1	0	0	0	0	9	0	0	0	0	9	8	8
MDN1	0	1	0	0	6	1	0	1	0	9	8	8
PRDM9	0	0	0	0	9	0	0	0	0	9	8	8
XIRP2	0	0	0	0	8	1	0	0	0	9	8	8
ZFHX4	1	0	0	0	8	0	0	0	0	9	8	8
AKAP9	0	0	0	0	7	1	0	0	0	8	8	8
COL22A1	0	0	0	0	6	0	0	2	0	8	8	8
DMD	1	0	0	0	5	2	0	0	0	8	8	8
EPB41L3	0	0	0	0	6	2	0	0	0	8	8	8
FAM135B	0	0	0	0	8	0	0	0	0	8	8	8
HFM1	0	0	0	0	8	0	0	0	0	8	8	8
NALCN	0	0	0	0	6	2	0	0	0	8	8	8
RYR3	0	0	0	0	8	0	0	0	0	8	8	8
THSD7A	0	0	0	0	7	0	0	1	0	8	8	8
VPS13B	1	0	0	0	5	1	0	1	0	8	8	8
ZNF208	1	0	0	0	6	1	0	0	0	8	8	8
ZNF804B	0	0	0	0	8	0	0	0	0	8	8	8
AHNAK	0	0	0	0	11	1	0	0	0	12	7	7
CTNND2	0	0	0	0	9	0	0	0	0	9	7	7
FAT3	0	0	0	0	8	1	0	0	0	9	7	7
MGAM	0	1	0	0	6	1	0	1	0	9	7	7
ANK2	0	0	0	0	7	1	0	0	0	8	7	7
CTNNA2	0	0	0	0	8	0	0	0	0	8	7	7
DNAH3	1	0	0	0	6	1	0	0	0	8	7	7
FUT9	0	0	0	0	8	0	0	0	0	8	7	7
MAGEC1	1	0	0	0	7	0	0	0	0	8	7	7
MUC17	0	0	0	0	7	1	0	0	0	8	7	7
MYH4	1	0	0	0	3	2	0	2	0	8	7	7
ZNF471	0	0	0	0	8	0	0	0	0	8	7	7
ADGRV1	0	1	0	0	6	0	0	0	0	7	7	7
ARID1A	1	0	0	0	3	2	0	1	0	7	7	7
ASPM	0	0	0	0	7	0	0	0	0	7	7	7
CELSR2	0	0	1	0	6	0	0	0	0	7	7	7
CNTN6	0	1	0	0	6	0	0	0	0	7	7	7
COL6A6	0	0	0	0	7	0	0	0	0	7	7	7
DNAH11	0	0	0	0	7	0	0	0	0	7	7	7
FAT4	0	0	0	0	7	0	0	0	0	7	7	7
GTF3C1	0	0	0	0	6	1	0	0	0	7	7	7
LRP1	0	0	0	0	7	0	0	0	0	7	7	7
MROH2B	0	0	0	0	6	1	0	0	0	7	7	7
MUC5B	0	0	0	0	7	0	0	0	0	7	7	7
MYH8	0	0	0	0	7	0	0	0	0	7	7	7
PCDH15	1	0	0	0	6	0	0	0	0	7	7	7
PRUNE2	0	0	0	0	5	2	0	0	0	7	7	7
SLIT2	0	0	0	0	7	0	0	0	0	7	7	7
SYNE2	0	0	0	0	7	0	0	0	0	7	7	7
TMEM2	0	0	0	0	5	2	0	0	0	7	7	7
APC	2	0	0	0	8	0	0	0	0	10	6	6
MYH2	0	0	0	0	8	0	0	0	0	8	6	6
TRHDE	0	0	0	0	8	0	0	0	0	8	6	6
CNTNAP5	0	0	0	0	7	0	0	0	0	7	6	6
CUBN	0	0	0	0	7	0	0	0	0	7	6	6
DCDC1	0	0	0	0	7	0	0	0	0	7	6	6
IL1RAPL2	1	0	0	0	6	0	0	0	0	7	6	6
LRRK2	0	0	0	0	6	1	0	0	0	7	6	6
OTOGL	0	0	0	0	6	1	0	0	0	7	6	6
PKHD1	0	0	0	0	7	0	0	0	0	7	6	6
PTPRT	1	0	0	0	5	1	0	0	0	7	6	6
SPTA1	0	0	0	0	7	0	0	0	0	7	6	6
UNC13C	0	0	0	0	5	2	0	0	0	7	6	6
ZNF750	1	1	0	0	4	1	0	0	0	7	6	6
ZNF99	1	0	0	0	5	1	0	0	0	7	6	6
ABCC9	0	0	1	0	3	2	0	0	0	6	6	6
