# Supplementary material for: Integrative Models of Histopathological Image Features and Omics Data Predict Survival in Head and Neck Squamous Cell Carcinoma
Source: Front Cell Dev Biol. 2020 Oct 29;8:553099. doi: 10.3389/fcell.2020.553099 (PMC7658095; doi:10.3389/fcell.2020.553099)
Supplement: Supplementary Table 3 — Differently expressed mRNA genes. [file Table_3.XLSX]

## Sheet: chayi _top100
mRNA	baseMean	log2FoldChange	lfcSE	stat	pvalue	padj
ZNF541	149.698	-5.08405	0.705241	-7.20895	5.64e-13	9.85e-09
ZFR2	48.6245	-5.06119	0.741765	-6.82317	8.91e-12	7.78e-08
STAG3	385.37	-3.54226	0.542186	-6.53329	6.43e-11	3.75e-07
ZFP42	78.8399	6.74273	1.05641	6.38268	1.74e-10	7.6e-07
NR5A1	404.42	-6.86577	1.12167	-6.121	9.3e-10	2.71e-06
SYCP2	404.554	-3.56742	0.580911	-6.14108	8.2e-10	2.71e-06
GRIN2A	242.68	-4.62282	0.774271	-5.97055	2.36e-09	5.9e-06
PNLDC1	381.651	-4.72518	0.801429	-5.89595	3.73e-09	8.14e-06
RPS6KA6	50.502	-4.06185	0.700517	-5.79836	6.7e-09	1.3e-05
COL21A1	942.646	-3.67437	0.654979	-5.60991	2.02e-08	3.54e-05
TCP11	71.8267	-4.10288	0.748236	-5.48341	4.17e-08	6.63e-05
NOBOX	129.64	-8.46002	1.55166	-5.45225	4.97e-08	7.24e-05
KCNS1	336.493	-4.7755	0.883719	-5.40387	6.52e-08	8.77e-05
DDX25	9.55171	-3.67419	0.700906	-5.24206	1.59e-07	0.000198212
CFAP46	56.9582	-2.7698	0.536972	-5.15818	2.49e-07	0.000290504
FTCD	68.4459	-4.0224	0.791673	-5.08089	3.76e-07	0.000406128
PAGE2	33.6564	-7.44279	1.46763	-5.07131	3.95e-07	0.000406128
EXTL1	37.5183	-3.14862	0.623186	-5.05245	4.36e-07	0.00042345
KIF1A	49.583	-2.92881	0.583723	-5.01747	5.24e-07	0.000426273
FOXH1	29.1412	-3.3922	0.676718	-5.01272	5.37e-07	0.000426273
MEI1	287.548	-2.69985	0.537348	-5.0244	5.05e-07	0.000426273
FAM153A	37.3317	-4.41089	0.878415	-5.02142	5.13e-07	0.000426273
ATP2A1	664.31	-3.29994	0.664052	-4.9694	6.72e-07	0.000510281
ZMAT1	85.6992	-2.12244	0.437592	-4.85027	1.23e-06	0.000897713
S1PR4	217.369	-1.70996	0.353812	-4.83295	1.35e-06	0.000904147
OTUD1	1378.65	1.11297	0.230235	4.83404	1.34e-06	0.000904147
ADAMTSL3	145.655	-2.59174	0.538291	-4.81476	1.47e-06	0.000931218
C1QTNF7	30.1533	-1.90548	0.395962	-4.81229	1.49e-06	0.000931218
TVP23A	38.0109	-1.24987	0.262361	-4.76394	1.9e-06	0.00114399
SLC25A45	249.882	-1.08249	0.228407	-4.73931	2.14e-06	0.00124917
NCR3	25.9251	-2.03147	0.431629	-4.70652	2.52e-06	0.00142046
TDRD10	64.2954	-2.99249	0.63739	-4.69491	2.67e-06	0.00145657
PYGM	372.806	-3.19143	0.680689	-4.68853	2.75e-06	0.00145716
CYP2D6	25.3666	-1.85839	0.399577	-4.65089	3.31e-06	0.00169873
MAGEA11	61.0416	4.80876	1.03635	4.6401	3.48e-06	0.00173871
LIMD2	1044.5	-0.93999	0.20388	-4.6105	4.02e-06	0.00193677
TUBA3E	12.2577	-3.96059	0.859838	-4.60621	4.1e-06	0.00193677
NGB	100.366	-4.22103	0.922402	-4.57613	4.74e-06	0.00217817
DLGAP3	57.1165	-1.84372	0.405523	-4.54653	5.45e-06	0.00240456
HIF3A	68.1835	-2.65344	0.583866	-4.5446	5.5e-06	0.00240456
PI16	128.96	-2.69496	0.596968	-4.51441	6.35e-06	0.0027062
GDPD4	5.43132	-2.39089	0.531797	-4.49586	6.93e-06	0.00288291
CLDN19	109.929	-3.81816	0.850644	-4.48855	7.17e-06	0.00291421
PPBP	27.7474	3.23121	0.721635	4.47762	7.55e-06	0.00299775
TSGA10IP	17.3176	-3.50676	0.784536	-4.46985	7.83e-06	0.00303964
C2orf61	5.31049	-2.74299	0.619264	-4.42944	9.45e-06	0.00358913
HCN4	6.53541	-3.06076	0.698392	-4.38258	1.17e-05	0.00432908
MUC5AC	77.9788	-3.954	0.902828	-4.37958	1.19e-05	0.00432908
FAM159A	28.4787	-1.88507	0.433986	-4.34363	1.4e-05	0.00499823
ARHGAP4	1428.62	-1.40761	0.327903	-4.29277	1.76e-05	0.00575458
GPT	142.909	-2.05953	0.479959	-4.29106	1.78e-05	0.00575458
TAS1R1	23.1235	-2.69756	0.627052	-4.30197	1.69e-05	0.00575458
RPS17	36954.2	0.913799	0.2127	4.29618	1.74e-05	0.00575458
ATP5J2	4743.71	0.682373	0.158513	4.30485	1.67e-05	0.00575458
AQP7	29.5263	-2.75287	0.643391	-4.27869	1.88e-05	0.00597306
ANKS1B	11.3076	-1.61896	0.380169	-4.25852	2.06e-05	0.00630885
PCDHGC5	350.114	2.97949	0.69903	4.26232	2.02e-05	0.00630885
ZAP70	373.353	-1.83755	0.431912	-4.25445	2.1e-05	0.00631392
CANX	35655	0.520813	0.122563	4.24934	2.14e-05	0.00635025
PSMD7	5755.01	0.555882	0.131469	4.22823	2.36e-05	0.00686008
NKX2-2	4.99551	-3.95086	0.936703	-4.21784	2.47e-05	0.00706617
MAMDC4	194.944	-1.71849	0.409371	-4.19787	2.69e-05	0.00759418
RETN	9.99316	2.21455	0.52814	4.19311	2.75e-05	0.00763225
PTGES3	19039.7	0.538792	0.128606	4.18947	2.8e-05	0.00763448
TMEM151B	70.6086	-3.3936	0.81072	-4.18591	2.84e-05	0.00763583
CMTM2	15.7042	2.13186	0.510368	4.17711	2.95e-05	0.00781718
NR2C2	1901.3	-0.558711	0.134419	-4.15647	3.23e-05	0.00842975
LRRN4	36.0262	-2.40481	0.579588	-4.14917	3.34e-05	0.0084673
DNAJB13	13.6928	-2.6059	0.628119	-4.14873	3.34e-05	0.0084673
MAP3K19	9.45395	-2.64759	0.641562	-4.12679	3.68e-05	0.00918336
TSPAN32	41.2622	-1.51736	0.370134	-4.09949	4.14e-05	0.00986648
MIOX	48.8641	-3.44124	0.839857	-4.0974	4.18e-05	0.00986648
KIF5C	94.5115	-1.70262	0.415054	-4.10217	4.09e-05	0.00986648
CCNI2	60.7182	-2.54258	0.61967	-4.10312	4.08e-05	0.00986648
SV2B	242.736	-2.73547	0.669873	-4.08356	4.44e-05	0.0103338
C19orf57	249.507	-1.74525	0.429209	-4.06621	4.78e-05	0.0109872
GPR137C	51.5739	-1.33876	0.330395	-4.05201	5.08e-05	0.0115242
ESRRB	22.2873	-2.31046	0.571198	-4.04494	5.23e-05	0.0117255
CCDC39	60.9591	-1.03817	0.257838	-4.02645	5.66e-05	0.011922
LHFPL4	7.73566	-3.47833	0.862905	-4.03095	5.56e-05	0.011922
DPYSL5	24.4784	-2.68918	0.667648	-4.02784	5.63e-05	0.011922
CTSE	33.0124	-2.92302	0.724942	-4.03207	5.53e-05	0.011922
HLA-G	404.807	-1.6277	0.403461	-4.03435	5.48e-05	0.011922
AMT	129.16	-1.20903	0.300841	-4.01883	5.85e-05	0.0121233
C22orf15	6.78905	-2.09329	0.52112	-4.0169	5.9e-05	0.0121233
C1QTNF4	11.0371	-2.62285	0.655948	-3.99857	6.37e-05	0.0128001
TDRD12	9.41522	-1.57491	0.393785	-3.99942	6.35e-05	0.0128001
IL1RL1	177.104	2.12049	0.532762	3.98018	6.89e-05	0.0134673
TOMM20	13302.1	0.69194	0.173779	3.98172	6.84e-05	0.0134673
C11orf16	24.8284	-2.52613	0.634949	-3.97847	6.94e-05	0.0134673
MAP2K1	4344.2	0.530606	0.133873	3.96351	7.39e-05	0.0135853
AR	413.486	-2.43027	0.612871	-3.96539	7.33e-05	0.0135853
CCR10	30.1845	-1.81473	0.457647	-3.96534	7.33e-05	0.0135853
KRT76	34.8419	2.9756	0.749143	3.972	7.13e-05	0.0135853
CALHM1	6.61495	-2.7803	0.701432	-3.96375	7.38e-05	0.0135853
P2RY4	4.06756	-2.29794	0.580287	-3.96	7.49e-05	0.0136432
KIAA2022	32.9221	-2.68622	0.679524	-3.95309	7.71e-05	0.0137569
AMY2B	58.1503	-1.59653	0.403839	-3.95338	7.71e-05	0.0137569
GRIN2C	52.4073	-1.97143	0.499606	-3.94598	7.95e-05	0.0140286
RPL37	35507.1	1.08214	0.275466	3.92839	8.55e-05	0.0149441
